# Supplementary material for: A Causal and Inverse Relationship between Plant-Based Diet Intake and in a Two-Sample Mendelian Randomization Study
Source: Foods. 2023 Jan 26;12(3):545. doi: 10.3390/foods12030545 (PMC9914273; doi:10.3390/foods12030545)
Supplement: Supplementary file 1 [file foods-12-00545-s001.zip]

Archive with 1 entries (1 files):
- foods-2175644-supplementary.pdf
